# Supplementary material for: Optimizing the Performance of Low-Loaded Electrodes for CO2-to-CO Conversion Directly from Capture Medium: A Comprehensive Parameter Analysis
Source: Nanomaterials (Basel). 2023 Aug 12;13(16):2314. doi: 10.3390/nano13162314 (PMC10458350; doi:10.3390/nano13162314)
Supplement: Supplementary file 1 [file nanomaterials-13-02314-s001.zip]

Archive with 1 entries (1 files):
- nanomaterials-2520019-supplementary.pdf
